# Supplementary material for: Unveiling Epigenetic Vulnerabilities in Triple-Negative Breast Cancer through 3D Organoid Drug Screening
Source: Pharmaceuticals (Basel). 2024 Feb 8;17(2):225. doi: 10.3390/ph17020225 (PMC10892330; doi:10.3390/ph17020225)
Supplement: Supplementary file 1 [file pharmaceuticals-17-00225-s001.zip]

Archive with 8 entries (7 files):
- supplementary files/
- __MACOSX/._supplementary files
- supplementary files/Table S1.xlsx
- __MACOSX/supplementary files/._Table S1.xlsx
- supplementary files/figureS2.pdf
- __MACOSX/supplementary files/._figureS2.pdf
- supplementary files/figureS1.pdf
- __MACOSX/supplementary files/._figureS1.pdf
