# Supplementary material for: Unveiling Epigenetic Vulnerabilities in Triple-Negative Breast Cancer through 3D Organoid Drug Screening
Source: Pharmaceuticals (Basel). 2024 Feb 8;17(2):225. doi: 10.3390/ph17020225 (PMC10892330; doi:10.3390/ph17020225)
Supplement: Supplementary file 1 [file pharmaceuticals-17-00225-s001.zip › supplementary files/Table S1.xlsx]

## Sheet: Drug information
No	Catalog Number	Product Name	Target	Information	Pathway	Formula	Purity	TNBCO1	TNBCO2	CAL-51	MBA-MD-231
1	S2759	CUDC-907	HDAC	CUDC-907 is a dual PI3K and HDAC inhibitor for PI3Kα and HDAC1/2/3/10 with IC50 of 19 nM and 1.7 nM/5 nM/1.8 nM/2.8 nM, respectively. Phase 1.	Cytoskeletal Signaling	C23H24N8O4S	0.9997	0.0430119	0.0736038	0.135068	0.0815989
2	S1095	LAQ824 (Dacinostat)	HDAC	LAQ824 (Dacinostat) is a novel HDAC inhibitor with IC50 of 32 nM and is known to activate the p21 promoter.	Others	C22H25N3O3	0.9917	0.0647989	0.0830625	0.158256	0.101942
3	S1515	Pracinostat (SB939)	HDAC	SB939 is a potent pan-HDAC inhibitor with IC50 of 40-140 nM with exception for HDAC6. It has no activity against the class III isoenzyme SIRT I. Phase 2.	Cytoskeletal Signaling	C20H30N4O2	0.9999	0.0455186	0.0916165	0.202483	0.092004
4	S1030	Panobinostat (LBH589)	HDAC	Panobinostat (LBH589) is a novel broad-spectrum HDAC inhibitor with IC50 of 5 nM. Phase 3.	Epigenetics	C21H23N3O2	0.9996	0.0813505	0.124408	0.167991	0.0719784
5	S1045	Trichostatin A (TSA)	HDAC	Trichostatin A (TSA) is an HDAC inhibitor with IC50 of ~1.8 nM – HDAC8 is the only known member of the HDAC-family that is not affected by TSA. Phase 3.	Others	C17H22N2O3	0.9994	0.0830909	0.11827	0.171604	0.0739588
6	S2244	AR-42	HDAC	AR-42 is an HDAC inhibitor with IC50 of 30 nM. Phase 1.	Epigenetics	C18H20N2O3	0.9903	0.0590706	0.107863	0.209483	0.0851529
7	S1096	Quisinostat (JNJ-26481585)	HDAC	JNJ-26481585 is a novel second-generation HDAC inhibitor with highest potency for HDAC1 with IC50 of 0.11 nM, modest potent to HDACs 2, 4, 10, and 11; greater than 30-fold selectivity against HDACs 3, 5, 8, and 9 and lowest potency to HDACs 6 and 7. Phase 2.	Others	C21H28Cl2N6O2	0.9944	0.0617572	0.0853386	0.240161	0.0835052
8	S2170	Givinostat (ITF2357)	HDAC	Givinostat (ITF2357) is a potent HDAC inhibitor for HDAC2, HDAC1B and HDAC1A with IC50 of 10 nM, 7.5 nM and 16 nM. Phase 1/2.	Cytoskeletal Signaling	C24H30ClN3O5	0.9977	0.0982149	0.121858	0.17866	0.092342
9	S1090	PCI-24781 (Abexinostat)	HDAC	PCI-24781 is a novel pan-HDAC inhibitor mostly targeting HDAC1 with Ki of 7 nM, modest potent to HDACs 2, 3, 6, and 10 and greater than 40-fold selectivity against HDAC8. Phase 1/2.	Others	C21H23N3O5	0.9889	0.0643195	0.0937405	0.155224	0.226203
10	S1047	Vorinostat (SAHA, MK0683)	HDAC	Vorinostat (suberoylanilide hydroxamic acid, SAHA) is an HDAC inhibitor with IC50 of ~10 nM.	Endocrinology & Hormones	C14H20N2O3	0.9996	0.0958061	0.167951	0.260449	0.0836606
11	S1053	Entinostat (MS-275)	HDAC	Entinostat (MS-275) strongly inhibits HDAC1 and HDAC3 with IC50 of 0.51 μM and 1.7 μM, compared with HDACs 4, 6, 8, and 10. Phase 1/2.	Transmembrane Transporters	C21H20N4O3	0.9996	0.0774166	0.401175	0.336153	0.177744
12	S8043	Scriptaid	HDAC	Scriptaid is an inhibitor of HDAC. It shows a greater effect on acetylated H4 than H3.	DNA Damage	C18H18N2O4	0.9922	0.173808	0.0748421	0.518182	0.314784
13	S2779	M344	HDAC	M344 is a potent HDAC inhibitor with IC50 of 100 nM and able to induce cell differentiation.	Cytoskeletal Signaling	C16H25N3O3	0.9936	0.0610328	0.163803	0.307453	0.587567
14	S7555	4SC-202	HDAC	4SC-202 is a selective class I <b>HDAC</b> inhibitor with <b>IC50</b> of 1.20 μM, 1.12 μM, and 0.57 μM for HDAC1, HDAC2, and HDAC3, respectively. Also displays inhibitory activity against <b>Lysine specific demethylase 1 (LSD1)</b>. Phase 1._x000D_	Epigenetics	C23H21N5O3S	0.999	0.0792876	0.152102	0.288827	0.657768
15	S1194	CUDC-101	HDAC	CUDC-101 is a potent multi-targeted inhibitor against HDAC, EGFR and HER2 with IC50 of 4.4 nM, 2.4 nM, and 15.7 nM, and inhibits class I/II HDACs, but not class III, Sir-type HDACs. Phase 1.	Epigenetics	C24H26N4O4	0.9937	0.110791	0.100895	0.409026	0.867018
16	S2693	Resminostat	HDAC	Resminostat dose-dependently and selectively inhibits HDAC1/3/6 with IC50 of 42.5 nM/50.1 nM/71.8 nM, less potent to HDAC8 with IC50 of 877 nM.	Epigenetics	C16H19N3O4S	0.9904	0.0582581	0.265209	0.570824	0.623171
17	S4125	Sodium Phenylbutyrate	HDAC	Sodium Phenylbutyrate is a transcriptional regulators that act by altering chromatin structure via the modulation of HDAC activity.	DNA Damage	C10H11NaO2	0.9999	0.258206	0.671713	0.875343	0.601754
18	S8001	Rocilinostat (ACY-1215)	HDAC	Rocilinostat (ACY-1215) is a selective HDAC6 inhibitor with IC50 of 5 nM. It is >10-fold more selective for HDAC6 than HDAC1/2/3 (class I HDACs) with slight activity against HDAC8, minimal activity against HDAC4/5/7/9/11, Sirtuin1, and Sirtuin2.	Epigenetics	C24H27N5O3	0.9996	0.184989	0.213935	0.77959	0.727184
19	S2818	CI994 (Tacedinaline)	HDAC	CI-994 (Tacedinaline) is an anti-cancer drug which inhibits HDAC1 with IC50 of 0.57 μM and causes G1 cell cycle arrest. Phase 3.	Epigenetics	C15H15N3O2	0.9974	0.0921072	0.495658	0.625472	1.04827
20	S1085	Belinostat (PXD101)	HDAC	Belinostat (PXD101) is a novel HDAC inhibitor with IC50 of 27 nM, with activity demonstrated in cisplatin-resistant tumors. Phase 1/2.	Others	C15H14N2O4S	0.9974	0.068923	0.102656	1.03574	1.10036
21	S2012	PCI-34051	HDAC	PCI-34051 is a potent and specific HDAC8 inhibitor with IC50 of 10 nM. It has greater than 200-fold selectivity over HDAC1 and 6, more than 1000-fold selectivity over HDAC2, 3, and 10.	Epigenetics	C17H16N2O3	0.9979	0.149257	0.61092	0.675036	1.02053
22	S1422	Droxinostat	HDAC	Droxinostat (CMH, 5809354) is a selective inhibitor of HDAC, mostly for HDACs 6 and 8 with IC50 of 2.47μM and 1.46 μM, greater than 8-fold selective against HDAC3 and no inhibition to HDAC1, 2, 4, 5, 7, 9, and 10.	Cytoskeletal Signaling	C11H14ClNO3	0.9988	0.227323	0.565651	0.72707	0.951919
23	S2627	Tubastatin A HCl	HDAC	Tubastatin A is a potent and selective HDAC6 inhibitor with IC50 of 15 nM. It is selective (1000-fold more) against all other isozymes except HDAC8 (57-fold more).	Epigenetics	C20H22ClN3O2	0.993	0.103723	0.634541	0.891786	0.929892
24	S7292	RG2833 (RGFP109)	HDAC	RG2833 (RGFP109) is a brain-penetrant HDAC inhibitor with IC50 of 60 nM and 50 nM for HDAC1 and HDAC3, respectively.	Epigenetics	C20H25N3O2	0.9979	0.195131	0.310829	0.747464	1.32502
25	S8049	Tubastatin A	HDAC	Tubastatin A is a potent and selective HDAC6 inhibitor with IC50 of 15 nM. It is selective against all the other isozymes (1000-fold) except HDAC8 (57-fold).	Epigenetics	C20H21N3O2	0.9963	0.339343	0.43082	0.884582	1.13491
26	S1484	MC1568	HDAC	MC1568 is a selective HDAC inhibitor for maize HD1-A with IC50 of 100 nM. It is 34-fold more selective for HD1-A than HD1-B.	Cytoskeletal Signaling	C17H15FN2O3	0.9951	0.206299	0.529298	1.04051	1.05648
27	S7324	TMP269	HDAC	TMP269 is a potent, selective class IIa HDAC inhibitor with IC50 of 157 nM, 97 nM, 43 nM and 23 nM for HDAC4, HDAC5, HDAC7 and HDAC9, respectively.	Epigenetics	C25H21F3N4O3S	0.99	0.275359	0.38831	1.00677	1.34167
28	S8323	ITSA-1 (ITSA1)	HDAC	ITSA-1 (ITSA1) is an HDAC activator via TSA suppression, but shows no activity towards other HDAC inhibitors.	Epigenetics	C13H7Cl2N3O	0.9908	0.52838	0.506646	0.929583	1.05945
29	S1122	Mocetinostat (MGCD0103)	HDAC	Mocetinostat (MGCD0103) is a potent HDAC inhibitor with most potency for HDAC1 with IC50 of 0.15 μM, 2- to 10- fold selectivity against HDAC2, 3, and 11, and no activity to HDAC4, 5, 6, 7, and 8. Phase 1/2.	Others	C23H20N6O	0.9993	0.167523	0.639534	1.27041	1.07903
30	S7229	RGFP966	HDAC	RGFP966 is an HDAC3 inhibitor with IC50 of 0.08 μM, exhibits > 200-fold selectivity over other HDAC.	Epigenetics	C21H19FN4O	0.9974	0.338586	0.290219	1.08398	1.5933
31	S1168	Valproic acid sodium salt (Sodium valproate)	HDAC	Valproic acid sodium salt (Sodium valproate) is a HDAC inhibitor with IC50 of 0.4 mM and also inhibits GABA-transaminase or succinic semialdehyde dehydrogenase.	Neuronal Signaling	C8H15NaO2	1	0.334669	0.741841	1.18011	1.09476
32	S1143	AG-490 (Tyrphostin B42)	JAK/STAT	AG-490 (Tyrphostin B42) is an inhibitor of EGFR with IC50 of 0.1 μM, 135-fold more selective for EGFR versus ErbB2, also inhibits JAK2 with no activity to Lck, Lyn, Btk, Syk and Src.	Others	C17H14N2O3	0.9999	0.126096	0.0842022	0.300054	0.110243
33	S2736	TG101348 (SAR302503)	JAK/STAT	TG-101348 (SAR302503) is a selective inhibitor of JAK2 with IC50 of 3 nM, 35- and 334-fold more selective for JAK2 versus JAK1 and JAK3. Phase 1/2.	JAK/STAT	C27H36N6O3S	0.9999	0.0646426	0.186358	0.186395	0.279338
34	S8057	Pacritinib (SB1518)	JAK/STAT	Pacritinib (SB1518) is a potent and selective inhibitor of Janus Kinase 2 (JAK2) and Fms-Like Tyrosine Kinase-3 (FLT3) with IC50s of 23 and 22 nM, respectively.	JAK/STAT	C28H32N4O3	0.9994	0.15588	0.00941593	0.388842	0.342914
35	S2692	TG101209	JAK/STAT	TG101209 is a selective JAK2 inhibitor with IC50 of 6 nM, less potent to Flt3 and RET with IC50 of 25 nM and 17 nM, ~30-fold selective for JAK2 than JAK3, sensitive to JAK2V617F and MPLW515L/K mutations.	JAK/STAT	C26H35N7O2S	0.9974	0.0481943	0.291595	0.293357	0.334656
36	S2214	AZ 960	JAK/STAT	AZ 960 is a novel ATP competitive JAK2 inhibitor with IC50 and Ki of <3 nM and 0.45 nM, 3-fold selectivity of AZ960 for JAK2 over JAK3.	JAK/STAT	C18H16F2N6	0.9905	0.0961029	0.398024	0.377605	0.228779
37	S2796	WP1066	JAK/STAT	WP1066 is a novel inhibitor of JAK2 and STAT3 with IC50 of 2.30 μM and 2.43 μM in HEL cells; shows activity to JAK2, STAT3, STAT5, and ERK1/2 not JAK1 and JAK3.	JAK/STAT	C17H14BrN3O	0.9997	0.175751	0.471858	0.16759	0.302579
38	S1134	AT9283	JAK/STAT	AT9283 is a potent JAK2/3 inhibitor with IC50 of 1.2 nM/1.1 nM; also potent to Aurora A/B, Abl(T315I). Phase 1/2.	Others	C19H23N7O2	1	0.0294223	0.034278	0.257571	0.834893
39	S2162	AZD1480	JAK/STAT	AZD1480 is a novel ATP-competitive JAK2 inhibitor with IC50 of 0.26 nM, selectivity against JAK3 and Tyk2, and to a smaller extent against JAK1. Phase 1.	JAK/STAT	C14H14ClFN8	0.9916	0.0705255	0.313237	0.479974	0.646739
40	S2686	NVP-BSK805 2HCl	JAK/STAT	NVP-BSK805 is a potent and selective ATP-competitive JAK2 inhibitor with IC50 of 0.5 nM,>20-fold selectivity towards JAK1, JAK3 and TYK2.	JAK/STAT	C27H30Cl2F2N6O	0.9995	0.0656303	0.18844	0.539024	0.745338
41	S2867	WHI-P154	JAK/STAT	WHI-P154 is a potent JAK3 inhibitor with IC50 of 1.8 μM, no activity against JAK1 or JAK2, also inhibits EGFR, Src, Abl, VEGFR and MAPK, prevents Stat3, but not Stat5 phosphorylation.	JAK/STAT	C16H14BrN3O3	0.9977	0.0939482	0.309373	0.778297	1.07733
42	S2219	CYT387	JAK/STAT	CYT387 is an ATP-competitive inhibitor of JAK1/JAK2 with IC50 of 11 nM/18 nM, ~10-fold selectivity versus JAK3. Phase 1/2.	JAK/STAT	C23H22N6O2	0.9995	0.0757044	0.554466	0.922354	0.862401
43	S2179	LY2784544	JAK/STAT	LY2784544 is a potent JAK2 inhibitor with IC50 of 3 nM, effective in JAK2V617F, 8- and 20-fold selective versus JAK1 and JAK3. Phase 2.	JAK/STAT	C23H25ClFN7O	0.999	0.15544	0.463329	0.840064	0.974016
44	S8004	ZM 39923 HCl	JAK/STAT	ZM 39923 is an JAK1/3 inhibitor with pIC50 of 4.4/7.1, almost no activity to JAK2 and modestly potent to EGFR; also found to be sensitive to transglutaminase.	JAK/STAT	C23H26ClNO	0.9992	0.319087	0.541326	0.825926	0.930218
45	S7605	Filgotinib (GLPG0634)	JAK/STAT	Filgotinib (GLPG0634) is a selective JAK1 inhibitor with IC50 of 10 nM, 28 nM, 810 nM, and 116 nM for JAK1, JAK2, JAK3, and TYK2, respectively. Phase 2.	JAK/STAT	C21H23N5O3S	0.9976	0.234711	0.582254	0.67977	1.22235
46	S2806	CEP-33779	JAK/STAT	CEP33779 is a selective JAK2 inhibitor with IC50 of 1.8 nM, >40- and >800-fold versus JAK1 and TYK2.	JAK/STAT	C24H26N6O2S	0.9979	0.140005	0.833152	0.673579	1.08168
47	S1378	Ruxolitinib (INCB018424)	JAK/STAT	INCB018424 is the first potent, selective, JAK1/2 inhibitor to enter the clinic with IC50 of 3.3 nM/2.8 nM, >130-fold selectivity for JAK1/2 versus JAK3. Phase 3.	JAK/STAT	C17H18N6	0.9998	0.196532	0.770267	0.926704	1.17572
48	S2789	Tofacitinib (CP-690550,Tasocitinib)	JAK/STAT	Tofacitinib is a novel inhibitor of JAK3 with IC50 of 1 nM, 20- to 100-fold less potent against JAK2 and JAK1.	JAK/STAT	C16H20N6O	0.9998	0.264601	0.826591	0.919643	1.1401
49	S5001	Tofacitinib (CP-690550) Citrate	JAK/STAT	Tofacitinib citrate (CP-690550 citrate) is a novel inhibitor of JAK3 with IC50 of 1 nM, 20- to 100-fold less potent against JAK2 and JAK1.	JAK/STAT	C22H28N6O8	0.9999	0.247436	0.599919	1.06706	1.33101
50	S2851	Baricitinib (LY3009104, INCB028050)	JAK/STAT	Baricitinib is a selective JAK1 and JAK2 inhibitor with IC50 of 5.9 nM and 5.7 nM, ~70 and ~10-fold selective versus JAK3 and Tyk2, no inhibition to c-Met and Chk2. Phase 3.	Epigenetics	C16H17N7O2S	0.9996	0.232659	1.0555	0.817897	1.14434
51	S8195	Oclacitinib	JAK/STAT	Oclacitinib is a novel inhibitor of JAK family members with IC50 ranging from 10 to 99 nM and JAK1-dependent cytokines with IC50 ranging from 36 to 249 nM, which did not inhibit a panel of 38 non-JAK kinases.	JAK/STAT	C19H27N5O6S	0.9984	0.368776	0.719084	1.03241	1.19914
52	S7036	XL019	JAK/STAT	XL019 is a potent and selective JAK2 inhibitor with IC50 of 2.2 nM, exhibiting >50-fold selectivity over JAK1, JAK3 and TYK2. Phase 1.	JAK/STAT	C25H28N6O2	0.9901	0.168263	0.799398	0.801266	1.74746
53	S2902	S-Ruxolitinib (INCB018424)	JAK/STAT	S-Ruxolitinib is the chirality of INCB018424, which is the first potent, selective, JAK1/2 inhibitor to enter the clinic with IC50 of 3.3 nM/2.8 nM, >130-fold selectivity for JAK1/2 versus JAK3. Phase 3.	JAK/STAT	C17H18N6	0.9981	0.205424	0.721514	1.24025	1.47229
54	S7541	Decernotinib (VX-509)	JAK/STAT	Decernotinib (VX-509) is a potent and selective JAK3 inhibitor with Ki of 2.5 nM, >4-fold selectivity over JAK1, JAK2, and TYK2, respectively. Phase 2/3.	JAK/STAT	C18H19F3N6O	0.9986	0.485748	0.579771	1.24005	1.87254
55	S2718	TAK-901	Aurora Kinase	TAK-901 is a novel inhibitor of Aurora A/B with IC50 of 21 nM/15 nM. It is not a potent inhibitor of cellular JAK2, c-Src or Abl. Phase 1.	Cell Cycle	C28H32N4O3S	0.9986	0.0620739	0.0791727	0.143329	0.0783185
56	S1048	VX-680 (Tozasertib, MK-0457)	Aurora Kinase	VX-680 (Tozasertib, MK-0457) is a pan-Aurora inhibitor, mostly against Aurora A with Kiapp of 0.6 nM, less potent towards Aurora B/Aurora C and 100-fold more selective for Aurora A than 55 other kinases. Phase 2.	Endocrinology & Hormones	C23H28N8OS	0.9999	0.147019	0.38166	0.263747	0.202573
57	S2018	ENMD-2076 L-(+)-Tartaric acid	Aurora Kinase	ENMD-2076 L-(+)-Tartaric acid is the tartaric acid of ENMD-2076, selective activity against Aurora A and Flt3 with IC50 of 14 nM and 1.86 nM, 25-fold more selective for Aurora A than Aurora B and less potent to VEGFR2/KDR and VEGFR3, FGFR1 and FGFR2 and PDGFRα. Phase 2.	Angiogenesis	C25H31N7O6	0.9936	0.103013	0.355886	0.269894	0.321564
58	S1454	PHA-680632	Aurora Kinase	PHA-680632 is potent inhibitor of Aurora A, Aurora B and Aurora C with IC50 of 27 nM, 135 nM and 120 nM, respectively. It has 10- to 200-fold higher IC50 for FGFR1, FLT3, LCK, PLK1, STLK2, and VEGFR2/3.	Cell Cycle	C28H35N7O2	0.9953	0.0702974	0.358077	0.299652	0.375721
59	S1181	ENMD-2076	Aurora Kinase	ENMD-2076 has selective activity against Aurora A and Flt3 with IC50 of 14 nM and 1.86 nM, 25-fold selective for Aurora A than over Aurora B and less potent to VEGFR2/KDR and VEGFR3, FGFR1 and FGFR2 and PDGFRα. Phase 2.	Angiogenesis	C21H25N7	0.9941	0.14931	0.409823	0.289942	0.291592
60	S2740	GSK1070916	Aurora Kinase	GSK1070916 is a reversible and ATP-competitive inhibitor of Aurora B/C with IC50 of 3.5 nM/6.5 nM. It displays >100-fold selectivity against the closely related Aurora A-TPX2 complex. Phase 1.	Cell Cycle	C30H33N7O	0.9965	0.0587271	0.550333	0.23016	0.371164
61	S2770	MK-5108 (VX-689)	Aurora Kinase	MK-5108 (VX-689) is a highly selective Aurora A inhibitor with IC50 of 0.064 nM and is 220- and 190-fold more selective for Aurora A than Aurora B/C, while it inhibits TrkA with less than 100-fold selectivity. Phase 1.	Cell Cycle	C22H21ClFN3O3S	0.9917	0.105732	0.50393	0.23622	0.376102
62	S1147	Barasertib (AZD1152-HQPA)	Aurora Kinase	AZD1152-HQPA (Barasertib) is a highly selective Aurora B inhibitor with IC50 of 0.37 nM, ~100 fold more selective for Aurora B over Aurora A.	Others	C26H30FN7O3	0.9998	0.0937724	0.527649	0.395731	0.368031
63	S1249	JNJ-7706621	Aurora Kinase	JNJ-7706621 is pan-CDK inhibitor with the highest potency on CDK1/2 with IC50 of 9 nM/4 nM and showing >6-fold selectivity for CDK1/2 than CDK3/4/6. It also potently inhibits Aurora A/B and has no activity on Plk1 and Wee1.	Cell Cycle	C15H12F2N6O3S	0.9999	0.0615369	0.0687706	0.6262	0.832824
64	S1107	Danusertib (PHA-739358)	Aurora Kinase	Danusertib (PHA-739358) is an Aurora kinase inhibitor for Aurora A/B/C with IC50 of 13 nM/79 nM/61 nM, modestly potent to Abl, TrkA, c-RET and FGFR1, and less potent to Lck, VEGFR2/3, c-Kit, CDK2, etc. Phase 2.	Others	C26H30N6O3	0.9955	0.119597	0.661038	0.525639	0.339458
65	S1154	SNS-314 Mesylate	Aurora Kinase	SNS-314 Mesylate is a potent and selective inhibitor of Aurora A, Aurora B and Aurora C with IC50 of 9 nM, 31 nM, and 3 nM, respectively. It is less potent to Trk A/B, Flt4, Fms, Axl, c-Raf and DDR2. Phase 1.	Others	C19H19ClN6O4S3	0.9907	0.138165	0.851053	0.495996	0.312976
66	S1100	MLN8054	Aurora Kinase	MLN8054 is a potent and selective inhibitor of Aurora A with IC50 of 4 nM. It is more than 40-fold selective for Aurora A than Aurora B. Phase 1.	Others	C25H15ClF2N4O2	0.9991	0.113718	0.568721	0.400673	1.14816
67	S1171	CYC116	Aurora Kinase	CYC116 is a potent inhibitor of Aurora A/B with Ki of 8.0 nM/9.2 nM, is less potent to VEGFR2 (Ki of 44 nM), with 50-fold greater potency than CDKs, not active against PKA, Akt/PKB, PKC, no effect on GSK-3α/β, CK2, Plk1 and SAPK2A. Phase 1.	Cell Cycle	C18H20N6OS	0.9924	0.133204	0.568051	0.750442	0.981621
68	S1103	ZM 447439	Aurora Kinase	ZM 447439 is a selective and ATP-competitive inhibitor for Aurora A and Aurora B with IC50 of 110 nM and 130 nM, respectively. It is more than 8-fold selective for Aurora A/B than MEK1, Src, Lck and has little effect againstCDK1/2/4, Plk1, Chk1, etc.	Others	C29H31N5O4	0.9926	0.106164	0.614073	0.640231	1.18646
69	S2158	KW-2449	Aurora Kinase	KW-2449 is a multiple-targeted inhibitor, mostly for Flt3 with IC50 of 6.6 nM, modestly potent to FGFR1, Bcr-Abl and Aurora A; little effect on PDGFRβ, IGF-1R, EGFR. Phase 1.	Angiogenesis	C20H20N4O	0.9977	0.132107	0.457671	0.998943	1.04987
70	S1529	Hesperadin	Aurora Kinase	Hesperadin potently inhibits Aurora B with IC50 of 250 nM. It markedly reduces the activity of AMPK, Lck, MKK1, MAPKAP-K1, CHK1 and PHK while it does not inhibit MKK1 activity in vivo.	Cell Cycle	C29H32N4O3S	0.9909	0.281605	0.531236	0.92487	0.951869
71	S1451	Aurora A Inhibitor I	Aurora Kinase	Aurora A Inhibitor I is a novel, potent, and selective inhibitor of Aurora A with IC50 of 3.4 nM. It is 1000-fold more selective for Aurora A than Aurora B.	Cell Cycle	C31H31ClFN7O2	0.9964	0.198428	0.659105	0.932158	0.992366
72	S1133	Alisertib (MLN8237)	Aurora Kinase	Alisertib (MLN8237) is a selective Aurora A inhibitor with IC50 of 1.2 nM. It has >200-fold higher selectivity for Aurora A than Aurora B. Phase 3.	Others	C27H20ClFN4O4	0.995	0.286347	0.861094	1.0092	0.998133
73	S7610	UNC0631	Histone Methyltransferase	UNC0631 is a potent <b>histone methyltransferase G9a</b> inhibitor with <b>IC50</b> of 4 nM._x000D_	Epigenetics	C37H61N7O2	0.9935	0.196488	0.0939942	0.134686	0.0503724
74	S8006	BIX 01294	Histone Methyltransferase	BIX01294 is an inhibitor of G9a histone methyltransferase with IC50 of 2.7 μM, reduces H3K9me2 of bulk histones, also weakly inhibits GLP (primarily H3K9me3), no significant activity observed at other histone methyltransferases.	Epigenetics	C28H41Cl3N6O2	0.9908	0.17268	0.00925659	0.268836	0.0611756
75	S7570	UNC0379	Histone Methyltransferase	UNC0379 is a selective, substrate competitive inhibitor of <b>N-lysine methyltransferase SETD8</b> with <b>IC50</b> of 7.9 μM, high selectivity over 15 other methyltransferases. _x000D_	Epigenetics	C23H35N5O2	0.9993	0.25555	0.208188	0.42286	0.141973
76	S7120	3-Deazaneplanocin A (DZNeP)	Histone Methyltransferase	3-deazaneplanocin A (DZNeP), an analog of adenosine, is a competitive inhibitor of S-adenosylhomocysteine hydrolase with Ki of 50 pM.	Epigenetics	C12H15ClN4O3	0.9992	0.147372	0.129262	0.592396	0.623823
77	S7591	BRD4770	Histone Methyltransferase	BRD4770 is a <b>histone methyltransferase G9a</b> inhibitor with <b>IC50</b> of 6.3 μM, and induces cell senescence._x000D_	Epigenetics	C25H23N3O3	0.9998	0.100081	0.346769	0.732512	0.686732
78	S8112	MS023	Histone Methyltransferase	MS023 is a potent, selective, and cell-active Type I PRMT inhibitor with IC50 of 30 nM, 119 nM, 83 nM, 4 nM, and 5 nM for PRMT1, PRMT3, PRMT4, PRMT6 and PRMT8, respectively.	Epigenetics	C17H25N3O	0.9915	0.295588	0.307742	0.655062	0.700298
79	S7619	MI-3 (Menin-MLL Inhibitor)	Histone Methyltransferase	MI-3 (Menin-MLL Inhibitor) is a potent <b>menin-MLL</b> interaction inhibitor with <b>IC50</b> of 648 nM._x000D_	Epigenetics	C18H25N5S2	0.9986	0.20194	0.436156	0.707988	0.700795
80	S7618	MI-2 (Menin-MLL Inhibitor)	Histone Methyltransferase	MI-2 (Menin-MLL Inhibitor) is a potent <b>menin-MLL</b> interaction inhibitor with <b>IC50</b> of 446 nM._x000D_	Epigenetics	C18H25N5S2	0.9996	0.132291	0.428159	0.674387	0.857461
81	S8111	GSK591	Histone Methyltransferase	GSK591 (EPZ015866,GSK3203591) is a potent selective inhibitor of the arginine methyltransferase PRMT5 with IC50 of 11 nM.	Epigenetics	C22H28N4O2	0.99	0.334556	0.350368	0.66954	0.79069
82	S7748	EPZ015666	Histone Methyltransferase	EPZ015666 is a potent, selective and orally bioavailable <b>PRMT5</b> inhibitor with <b>K<sub>i</sub></b> of 5 nM, >20,000-fold selectivity over other PMTs. _x000D_ _x000D_	Epigenetics	C20H25N5O3	0.97	0.498549	0.410031	0.612045	0.783543
83	S7616	CPI-169	Histone Methyltransferase	CPI-169 is a potent, and selective <b>EZH2</b> inhibitor with <b>IC50</b> of 0.24 nM, 0.51 nM, and 6.1 nM for EZH2 WT, EZH2 Y641N, and EZH1, respectively.	Epigenetics	C27H36N4O5S	0.99	0.397478	0.407627	0.750501	0.879973
84	S7611	EI1	Histone Methyltransferase	EI1 is a potent and selective <b>EZH2</b> inhibitor with <b>IC50</b> of 15 nM and 13 nM for EZH2 (WT) and EZH2 (Y641F), respectively._x000D_	Epigenetics	C23H26N4O2	0.9952	0.387485	0.381401	0.785771	0.928822
85	S7804	GSK503	Histone Methyltransferase	GSK503 is a potent and specific <b>EZH2</b> methyltransferase inhibitor._x000D_	Epigenetics	C31H38N6O2	0.9998	0.339365	0.537192	0.663208	1.07646
86	S7832	SGC707	Histone Methyltransferase	SGC707 is a potent, selective and cell-active allosteric inhibitor of protein arginine methyltransferase 3 (PRMT3) with IC50 and Kd of 31 nM and 53 nM, respectively.	Epigenetics	C16H18N4O2	0.9977	0.33175	0.401378	0.950023	1.05039
87	S8209	HLCL-61	Histone Methyltransferase	HLCL-61 hydrochloride is a potent and selective PRMT5 inhibitor for the treatment of acute myeloid leukemia.	Epigenetics	C23H25ClN2O	0.9996	0.177496	0.46298	1.00338	1.18482
88	S7656	CPI-360	Histone Methyltransferase	CPI-360 is a potent, selective,and SAM-competitive <b>EZH1</b> inhibitor with <b>IC50</b> of 102.3 nM, >100-fold selectivity over other methyltransferases._x000D_	Epigenetics	C25H31N3O4	0.9972	0.421314	0.349543	0.991496	1.2601
89	S7079	SGC 0946	Histone Methyltransferase	SGC 0946 is a highly potent and selective DOT1L methyltransferase inhibitor with IC50 of 0.3 nM, is inactive against a panel of 12 PMTs and DNMT1.	Epigenetics	C28H40BrN7O4	0.9991	0.238592	0.721511	0.756155	1.31885
90	S7294	PFI-2	Histone Methyltransferase	PFI-2 is a potent, selective, and cell-active <b>lysine methyltransferase SETD7</b> inhibitor with <b>K<sub>i (app)</sub></b> and <b>IC50</b> of 0.33 nM and 2 nM, 1000-fold selectivity over other methyltransferases and other non-epigenetic targets._x000D_	Epigenetics	C23H25F4N3O3S	0.9981	0.460482	0.519326	0.85972	1.19975
91	S7805	EPZ011989	Histone Methyltransferase	EPZ011989 is a potent, selective, orally bioavailable EZH2 inhibitor with Ki of <3 nM.	Epigenetics	C35H52ClN5O4	0.9977	0.282346	0.391707	1.06438	1.32389
92	S7572	A-366	Histone Methyltransferase	A-366 is a potent and selective G9a/GLP histone lysine methyltransferase inhibitor with IC50 of 3.3nM, exhibiting >1000-fold selectivity for G9a/GLP over 21 other methyltransferases.	Epigenetics	C19H27N3O2	0.9923	1.03794	0.379387	0.61331	1.12892
93	S7353	EPZ004777	Histone Methyltransferase	EPZ004777 is a potent, selective DOT1L inhibitor with IC50 of 0.4 nM.	Epigenetics	C28H41N7O4	0.9909	0.726855	0.493951	0.740358	1.19958
94	S7265	MM-102	Histone Methyltransferase	MM-102 is a high-affinity peptidomimetic MLL1 inhibitor with IC50 of 0.4 μM.	Epigenetics	C35H49F2N7O4	0.99	0.529178	0.502402	1.01926	1.14873
95	S7062	EPZ5676	Histone Methyltransferase	EPZ-5676 is an S-adenosyl methionine (SAM) competitive inhibitor of protein methyltransferase DOT1L with Ki of 80 pM, demonstrating >37,000-fold selectivity against all other PMTs tested, inhibits H3K79 methylation in tumor. Phase 1.	Epigenetics	C30H42N8O3	0.9999	0.315834	0.740544	0.92629	1.71411
96	S7304	CPI-203	Epigenetic Reader Domain	CPI-203 is a potent BET bromodomain inhibitor with IC50 of 37 nM for BRD4._x000D_	Epigenetics	C19H18ClN5OS	0.9969	0.0652122	0.195187	0.601425	0.342309
97	S7189	I-BET-762	Epigenetic Reader Domain	I-BET-762 is an inhibitor for BET proteins with IC50 of ~35 nM, suppresses the production of proinflammatory proteins by macrophages and blocks acute inflammation, highly selective over other bromodomain-containing proteins.	Epigenetics	C22H22ClN5O2	0.9987	0.108792	0.314174	0.848317	0.505756
98	S7233	Bromosporine	Epigenetic Reader Domain	Bromosporine is a broad spectrum inhibitor for bromodomains with IC50 of 0.41 μM, 0.29 μM, 0.122 μM and 0.017 μM for BRD2, BRD4, BRD9 and CECR2, respectively.	Epigenetics	C17H20N6O4S	0.9992	0.0726843	0.154382	0.866825	1.02945
99	S7681	OF-1	Epigenetic Reader Domain	OF-1 is a potent inhibitor of <b>BRPF1B</b> and <b>BRPF2</b> bromodomain with <b>K<sub>d</sub></b> of 100 nM and 500 nM, respectively. _x000D_	Epigenetics	C17H18BrN3O4S	0.9919	0.292256	0.325236	0.733526	1.00656
100	S7305	MS436	Epigenetic Reader Domain	MS436 is a selective <b>BET bromodomain</b> inhibitor with <b>K<sub>i</sub></b> of <0.085 μM and 0.34 μM for BRD4 (1) and BRD4 (2), respectively. _x000D_	Epigenetics	C18H17N5O3S	0.9938	0.170196	0.220605	0.937566	1.05653
101	S7835	I-BRD9	Epigenetic Reader Domain	I-BRD9 (GSK602) is a potent and selective BRD9 inhibitor with pIC50 of 7.3, while it displayed a pIC50 of 5.3 against BRD4.	Epigenetics	C22H22F3N3O3S2	0.9979	0.245982	0.309123	0.941418	0.934803
102	S7256	SGC-CBP30	Epigenetic Reader Domain	SGC-CBP30 is a potent CREBBP/EP300 inhibitor with IC50 of 21 nM and 38 nM, respectively.	Epigenetics	C28H33ClN4O3	0.9999	0.297249	0.333132	0.980923	1.00629
103	S7295	RVX-208	Epigenetic Reader Domain	RVX-208 is a potent BET bromodomain inhibitor with IC50 of 0.510 μM for BD2, about 170-fold selectivity over BD1. Phase 2.	Epigenetics	C20H22N2O5	0.9985	0.599831	0.387686	0.935601	0.983481
104	S8180	PF-CBP1	Epigenetic Reader Domain	PF-CBP1 is a highly selective inhibitor of the bromodomain of CREB-binding protein(CREBBP).It inhibits CREBBP and p300 bromodomains with IC50 of 125 and 363 nM respectively.	Epigenetics	C29H37ClN4O3	0.9999	0.353159	0.350681	1.05311	1.17778
105	S7231	GSK2801	Epigenetic Reader Domain	GSK2801 is a selective bromodomains <b>BAZ2A/B</b> inhibitor with <b>K<sub>D</sub></b> of 257 nM and 136 nM, respectively._x000D_	Epigenetics	C20H21NO4S	0.9998	0.428551	0.500948	0.98775	1.25465
106	S8179	BI-7273	Epigenetic Reader Domain	BI-7273 is a potent, selective, and cell-permeable BRD9 BD Inhibitor.	Epigenetics	C20H23N3O3	0.9998	0.382223	0.491731	1.11072	1.29251
107	S7088	UNC1215	Epigenetic Reader Domain	UNC1215 is a potent and selective MBT (malignant brain tumor) antagonist, which binds L3MBTL3 with IC50 of 40 nM and Kd of 120 nM, 50-fold selective versus other members of the human MBT family.	Epigenetics	C32H43N5O2	0.9938	0.277476	0.60763	0.94902	1.44342
108	S7373	UNC669	Epigenetic Reader Domain	UNC669 is a potent and selective MBT (malignant brain tumor) inhibitor with IC50 of 6 μM for L3MBTL1, 5- and 11-fold selective over L3MBTL3 and L3MBTL4.	Epigenetics	C15H20BrN3O	0.9993	1.22658	0.468021	1.05757	1.22907
109	S7315	PFI-3	Epigenetic Reader Domain	PFI-3 is a selective chemical probe for <b>SMARCA bromodomains</b>, including SMARCA2, SMARCA4 and PB1(5) bromodomains._x000D_	Epigenetics	C19H19N3O2	0.9987	0.711537	0.376971	1.21	1.73595
110	S1098	Rucaparib (AG-014699,PF-01367338)	PARP	Rucaparib (AG-014699, PF-01367338) is an inhibitor of PARP with Ki of 1.4 nM for PARP1, also showing binding affinity to eight other PARP domains. Phase 1/2.	Others	C19H21FN3O5P	0.9987	0.206379	0.724129	0.305092	0.0821703
111	S1132	INO-1001	PARP	INO-1001 is a potent inhibitor of PARP with IC50 of <50 nM in CHO cells and a mediator of oxidant-induced myocyte dysfunction during reperfusion. Phase 2.	Others	C7H8N2O	0.9983	0.125499	0.696746	0.440344	0.282841
112	S7625	MK-4827(Niraparib) tosylate	PARP	MK-4827(Niraparib) tosylate is a selective inhibitor of PARP1/PARP2 with IC50 of 3.8 nM/2.1 nM.	DNA Damage	C26H28N4O4S	0.9999	0.263714	0.471209	0.382911	0.599257
113	S7767	AZ6102	PARP	AZ6102 is a potent TNKS1/2 inhibitor that has 100-fold selectivity against other PARP family enzymes and shows IC50 of 5 nM for Wnt pathway inhibition in DLD-1 cells.	DNA Damage	C25H28N6O	0.9982	0.0864535	0.300351	0.506259	1.00337
114	S1060	Olaparib (AZD2281, Ku-0059436)	PARP	Olaparib (AZD2281, KU0059436) is a selective inhibitor of PARP1/2 with IC50 of 5 nM/1 nM, 300-times less effective against tankyrase-1. Phase 1/2.	Protein Tyrosine Kinase	C24H23FN4O3	0.9999	0.140714	0.755673	0.425762	0.595992
115	S2178	AG-14361	PARP	AG14361 is a potent inhibitor of PARP1 with Ki of <5 nM. It is at least 1000-fold more potent than the benzamides.	DNA Damage	C19H20N4O	0.9989	0.253331	0.533857	0.819356	0.961111
116	S8038	UPF 1069	PARP	UPF 1069 is a selective PARP2 inhibitor with IC50 of 0.3 μM. It is ~27-fold selective against PARP1.	DNA Damage	C17H13NO3	0.9987	0.310266	0.292934	1.01546	1.03177
117	S2886	PJ34	PARP	PJ-34 is a PARP inhibitor with EC50 of 20 nM and is equally potent to PARP1/2.	DNA Damage	C17H17N3O2	0.9801	0.155032	0.736809	0.887528	0.909375
118	S1087	Iniparib (BSI-201)	PARP	BSI-201 (Iniparib, SAR240550) is a PARP1 inhibitor with demonstrated effectiveness in triple-negative breast cancer (TNBC). Phase 3.	Others	C7H5IN2O3	0.9985	0.256982	0.783013	1.04803	0.673263
119	S1004	Veliparib (ABT-888)	PARP	Veliparib (ABT-888) is a potent inhibitor of PARP1 and PARP2 with Ki of 5.2 nM and 2.9 nM, respectively. It is inactive to SIRT2. Phase 1/2.	DNA Damage	C13H16N4O	0.9994	0.323248	0.876359	0.768992	0.890476
120	S7029	AZD2461	PARP	AZD2461 is a novel PARP inhibitor with low affinity for Pgp than Olaparib. Phase 1.	DNA Damage	C22H22FN3O3	0.9989	0.152198	0.535031	1.07225	1.16165
121	S7438	ME0328	PARP	ME0328 is a potent and selective PARP inhibitor with IC50 of 0.89 μM for PARP3, about 7-fold selectivity over PARP1.	Epigenetics	C19H19N3O2	0.9995	0.913393	0.422372	1.05462	1.22687
122	S7281	JIB-04	Histone demethylases	JIB-04 is a pan-selective <b>Jumonji histone demethylase</b> inhibitor with <b>IC50</b> of 230, 340, 855, 445, 435, 1100, and 290 nM for JARID1A, JMJD2E, JMJD3, JMJD2A, JMJD2B, JMJD2C, and JMJD2D in cell-free assays, respectively.	Epigenetics	C17H13ClN4	0.998	0.0864905	0.0373136	0.156638	0.063355
123	S7070	GSK J4 HCl	Histone demethylases	GSK J4 HCl is a cell permeable prodrug of GSK J1, which is the first selective inhibitor of the H3K27 histone demethylase JMJD3 and UTX with IC50 of 60 nM and inactive against a panel of demethylases of the JMJ family.	Epigenetics	C24H28ClN5O2	0.9948	0.0702896	0.182949	0.175015	0.545654
124	S7680	SP2509	Histone demethylases	SP2509 is a selective <b>histone demethylase LSD1</b> inhibitor with <b>IC50</b> of 13 nM, showing no activity against MAO-A, MAO-B, lactate dehydrogenase and glucose oxidase. _x000D_	Epigenetics	C19H20ClN3O5S	0.9999	0.0713443	0.0885438	0.493587	0.689052
125	S7296	ML324	Histone demethylases	ML324 is a selective inhibitor of <b>jumonji histone demethylase (JMJD2)</b> with <b>IC50</b> of 920 nM._x000D_	Epigenetics	C21H23N3O2	0.9902	0.237737	0.325478	0.605817	0.654389
126	S7795	ORY-1001 (RG-6016)	Histone demethylases	ORY-1001 (RG-6016) is an orally active and selective lysine-specific demethylase <b>LSD1/KDM1A</b> inhibitor with <b>IC50</b> of <20 nM, with high selectivity against related FAD dependent aminoxidases. Phase 1._x000D_	Epigenetics	C15H24Cl2N2	0.9995	0.534216	0.487653	0.561765	0.926006
127	S7796	GSK2879552 2HCl	Histone demethylases	GSK2879552 2HCl is a potent, selective, orally bioavailable, irreversible LSD1 inhibitor with Kiapp of 1.7 μM. Phase 1.	Epigenetics	C23H30Cl2N2O2	0.9993	0.717735	0.4601	0.681697	0.899509
128	S7237	OG-L002	Histone demethylases	OG-L002 is a potent and specific LSD1 inhibitor with IC50 of 20 nM, exhibiting 36- and 69-fold selectivity over MAO-B and MAO-A, respectively.	Epigenetics	C15H15NO	0.998	0.463584	0.306155	0.914193	1.12729
129	S7234	IOX1	Histone demethylases	IOX1 is a potent and broad-spectrum inhibitor of 2OG oxygenases, including the JmjC demethylases.	Epigenetics	C10H7NO3	0.9998	0.60499	0.422191	0.97871	1.09119
130	S7581	GSK J1	Histone demethylases	GSK-J1 is a highly potent H3K27 <b>histone demethylase</b> inhibitor with <b>IC50</b> of 28 nM and 53 nM in cell-free assays for JMJD3 (KDM6B) and UTX (KDM6A), respectively, >10-fold selectivity over other tested demethylases._x000D_	Epigenetics	C22H23N5O2	0.9996	1.09529	0.489435	0.609997	1.16722
131	S7574	GSK-LSD1 2HCl	Histone demethylases	GSK-LSD1 2HCl is an irreversible, and selective <b>LSD1</b> inhibitor with <b>IC50</b> of 16 nM, > 1000 fold selective over other closely related FAD utilizing enzymes (i.e. LSD2, MAO-A, MAO-B)._x000D_	Epigenetics	C14H22Cl2N2	0.9978	1.42513	0.449585	0.626702	1.15653
132	S1129	SRT1720	Sirtuin	SRT1720 is a selective SIRT1 activator with EC50 of 0.16 μM, but is >230-fold less potent for SIRT2 and SIRT3.	Others	C25H24ClN7OS	0.9961	0.117852	0.157505	0.359318	0.125908
133	S2391	Quercetin	Sirtuin	Quercetin is a natural flavonoid present in vegetables, fruit and wine and is a PI3K inhibitor with IC50 of 2.4 – 5.4 &mu;M.	Epigenetics	C15H10O7	0.9893	0.107199	0.500162	0.92675	0.796213
134	S1396	Resveratrol	Sirtuin	Resveratrol is a phytoalexin produced naturally by several plants with anti-cancer, anti-inflammatory, blood-sugar-lowering and other beneficial cardiovascular effects.	Epigenetics	C14H12O3	0.9999	0.185404	0.482393	0.886122	0.991535
135	S1541	EX 527 (Selisistat)	Sirtuin	EX 527 is a potent and selective SIRT1 inhibitor with IC50 of 38 nM, exhibits >200-fold selectivity against SIRT2 and SIRT3.	Epigenetics	C13H13ClN2O	0.9978	0.151648	0.733288	0.933782	0.863385
136	S2804	Sirtinol	Sirtuin	Sirtinol is a specific SIRT1 and SIRT2 inhibitor with IC50 of 131 μM and 38 μM, respectively.	Epigenetics	C26H22N2O2	0.97	0.239075	0.678495	0.876906	0.989382
137	S7152	C646	Histone Acetyltransferase	C646 is an inhibitor for histone acetyltransferase, and inhibits p300 with a Ki of 400 nM. Preferentially selective for p300 versus other acetyltransferases.	Epigenetics	C24H19N3O6	0.9977	0.175106	0.169262	0.929691	1.20107
138	S7476	MG149	Histone Acetyltransferase	MG149 is a potent <b>histone acetyltransferase</b> inhibitor with <b>IC50</b> of 74 μM and 47 μM for Tip60 and MOF,respectively.	Epigenetics	C22H28O3	0.9993	0.358527	0.574609	0.699919	1.28973
139	S7582	Anacardic Acid	Histone Acetyltransferase	Anacardic Acid is a potent inhibitor of <b>p300 and p300/CBP-associated factor histone acetyltranferases</b>, which also has antibacterial activity, antimicrobial activity, prostaglandin synthase inhibition, and tyrosinase and lipoxygenase inhibition.	Epigenetics	C22H36O3	0.9972	0.699142	0.526392	0.622122	1.19709
140	S7641	Remodelin	Histone Acetyltransferase	Remodelin is a potent <b>acetyl-transferase NAT10</b> inhibitor.	Epigenetics	C15H15BrN4S	0.9995	0.832206	0.481242	0.824812	1.1395
141	S8146	Mitomycin C	DNA/RNA Synthesis	Mitomycin C?is an antineoplastic antibiotic by inhibiting DNA synthesis, used to treat different cancers.	DNA Damage	C15H18N4O5	0.9937	0.104023	0.00846552	0.171495	0.21418
142	S1782	Azacitidine	DNA/RNA Synthesis	Azacitidine is a nucleoside analogue of cytidine that specifically inhibits DNA methylation by trapping DNA methyltransferases.	DNA Damage	C8H12N4O5	0.9987	0.135602	0.121344	0.801417	0.868281
143	S1200	Decitabine	DNA/RNA Synthesis	Decitabine is a potent inhibitor of DNA methylation with IC50 of 438 nM and 4.38 nM in HL-60 and KG1a cells, respectively.	Epigenetics	C8H12N4O4	0.999	0.140414	1.00962	0.626244	0.348848
144	S3001	Clevudine	DNA/RNA Synthesis	Clevudine is an antiviral drug for the treatment of hepatitis B.	DNA Damage	C10H13FN2O5	0.9993	0.290324	0.521393	0.91196	0.975907
145	S1393	Pirarubicin	Topoisomerase	Pirarubicin is an anthracycline antibiotic, and also a DNA/RNA synthesis inhibitor by intercalating into DNA and interacts with topoisomerase II, used as an antineoplastic agent.	DNA Damage	C32H37NO12	0.9826	0.0369141	0.0320956	0.177403	0.109908
146	S1327	Ellagic acid	Topoisomerase	Ellagic acid has antiproliferative and antioxidant property.	DNA Damage	C14H6O8	0.9964	0.191585	0.572512	0.799344	0.912149
147	S1509	Norfloxacin	Topoisomerase	Norfloxacin is a broad-spectrum antibiotic.	DNA Damage	C16H18FN3O3	1	0.243826	0.629964	0.976794	1.08798
148	S1463	Ofloxacin	Topoisomerase	Ofloxacin is a synthetic broad-spectrum antimicrobial agent.	DNA Damage	C18H20FN3O4	0.9988	0.116059	0.498428	1.10873	1.31964
149	S1233	2-Methoxyestradiol (2-MeOE2)	HIF	2-Methoxyestradiol depolymerizes microtubules and blocks HIF-1α nuclear accumulation and HIF-transcriptional activity. Phase 2.	Angiogenesis	C19H26O3	0.9995	0.110899	0.484273	0.593673	1.00306
150	S1007	FG-4592	HIF	FG-4592 is an HIF α prolyl hydroxylase inhibitor, stabilizes HIF-2 and induces EPO production. Phase 2/3.	Angiogenesis	C19H16N2O5	0.9996	0.261128	0.749743	0.665523	0.746528
151	S2919	IOX2	HIF	IOX2 is a potent inhibitor of HIF-1α prolyl hydroxylase-2 (PHD2) with IC50 of 21 nM, >100-fold selectivity over JMJD2A, JMJD2C, JMJD2E, JMJD3, or the 2OG oxygenase FIH.	Angiogenesis	C19H16N2O5	0.9985	0.255761	0.622147	0.977598	1.15088
152	S7041	CX-6258 HCl	Pim	CX-6258 HCl is a potent, orally efficacious pan-Pim kinase inhibitor with IC50 of 5 nM, 25 nM and 16 nM for Pim1, Pim2, and Pim3, respectively._x000D_	JAK/STAT	C26H25Cl2N3O3	0.9992	0.013626	0.0671902	0.208245	0.306511
153	S2198	SGI-1776 free base	Pim	SGI-1776 is a novel ATP competitive inhibitor of Pim1 with IC50 of 7 nM, 50- and 10-fold selective versus Pim2 and Pim3, also potent to Flt3 and haspin. Phase 1.	JAK/STAT	C20H22F3N5O	0.9981	0.0427613	0.126189	0.746644	1.07251
154	S8005	SMI-4a	Pim	SMI-4a is a potent inhibitor of Pim1 with IC50 of 17 nM, modest potent to Pim-2, does not significantly inhibit other serine/threonine- or tyrosine-kinases.	JAK/STAT	C11H6F3NO2S	0.9904	0.385354	0.365725	0.859408	1.03837
155	S7104	AZD1208	Pim	AZD1208 is a potent, and orally available Pim kinase inhibitor with IC50 of 0.4 nM, 5 nM, and 1.9 nM for Pim1, Pim2, and Pim3, respectively. Phase 1. _x000D_ _x000D_	JAK/STAT	C21H21N3O2S	0.9986	0.22966	0.611421	0.999722	1.3217
156	S7360	OTX015	BET	OTX015 is a potent BET bromodomain inhibitor with EC50 ranging from 10 to 19 nM for BRD2, BRD3, and BRD4. Phase 1.	Epigenetics	C25H22ClN5O2S	0.999	0.141897	0.170151	0.447808	0.318062
157	S1216	PFI-1 (PF-6405761)	BET	PFI-1 is a selective BET (bromodomain-containing protein) inhibitor for BRD4 with IC50 of 0.22 μM.	Epigenetics	C16H17N3O4S	0.9996	0.127933	0.498422	0.88139	0.751575
158	S7110	(+)-JQ1	BET	(+)-JQ1 is a BET bromodomain inhibitor, with IC50 of 77 nM/33 nM for BRD4(1/2), binding to all bromodomains of the BET family, but not to bromodomains outside the BET family.	Epigenetics	C23H25ClN4O2S	0.9999	0.531931	0.743464	0.637698	0.478273
159	S7113	Zebularine	DNA Methyltransferase	Zebularine is a DNA methylation inhibitor that forms a covalent complex with DNA methyltransferases, also inhibits cytidinedeaminase with Ki of 2 μM.	Epigenetics	C9H12N2O5	0.9981	0.0990385	0.22791	0.566202	0.201611
160	S7276	SGI-1027	DNA Methyltransferase	SGI-1027 is a DNMT inhibitor with IC50 of 6, 8, 7.5 μM for DNMT1, DNMT3A, and DNMT3B	Epigenetics	C27H23N7O	0.9958	0.0797474	0.0396967	0.932759	0.0595754
161	S8056	Lomeguatrib	DNA Methyltransferase	Lomeguatrib is a potent inhibitor of O6-alkylguanine-DNA-alkyltransferase with IC50 of 5 nM.	Epigenetics	C10H8BrN5OS	0.9989	0.34298	0.338942	0.898066	1.05684
162	S2821	RG108	DNA methyltransferase	RG108 is an inhibitor of DNA methyltransferase with IC50 of 115 nM, does not cause trapping of covalent enzymes.	Epigenetics	C19H14N2O4	0.9982	0.230713	0.679532	0.785774	0.989969
163	S4294	Procainamide HCl	DNA methyltransferase	Procainamide HCl is a sodium channel blocker, and also a DNA methyltransferase inhibitor, used in the treatment of cardiac arrhythmias.	Transmembrane Transporters	C13H22ClN3O	0.9909	0.268059	0.57222	0.885176	1.1337
164	S8096	Mirin	Others	Mirin is a potent Mre11–Rad50–Nbs1 (MRN) complex inhibitor, and inhibits Mre11-associated exonuclease activity.	DNA Damage	C10H8N2O2S	0.9979	0.348725	0.341042	0.746733	0.985525
165	S3147	Entacapone	Others	Entacapone inhibits catechol-O-methyltransferase(COMT) with IC50 of 151 nM.	Epigenetics	C14H15N3O5	0.9998	0.237788	0.583029	0.775857	0.844562
166	S2554	Daphnetin	Others	Daphnetin, a natural coumarin derivative, is a protein kinase inhibitor, inhibits EGFR, PKA and PKC with IC50 of 7.67 μM, 9.33 μM and 25.01 μM, respectively, also known to exhibit anti-inflammatory and anti-oxidant activities.	DNA Damage	C9H6O4	0.9999	0.29241	0.689865	0.920167	0.701099
167	S7473	Nexturastat A	Others	Nexturastat A is a potent and selective HDAC6 inhibitor with IC50 of 5 nM, >190-fold selectivity over other HDACs.	Epigenetics	C19H23N3O3	0.9965	0.0653516	0.346176	0.941267	1.25394
168	S4246	Tranylcypromine (2-PCPA) HCl	Others	Tranylcypromine is a monoamine oxidase inhibitor, which inhibits CYP2A6 with Ki of 0.08 μM and 0.2 μM in cDNA-expressing microsomes and Human Liver Microsomes, respectively.	Epigenetics	C9H12ClNR	0.9991	0.269716	0.573434	0.878781	0.896298
169	S7238	NVP-TNKS656	Others	NVP-TNKS656 is a highly potent, selective, and orally active tankyrase inhibitor with IC50 of 6 nM for TNKS2, > 300-fold selectivity against PARP1 and PARP2.	DNA Damage	C27H34N4O5	0.9985	0.506274	0.341285	0.8291	1.10906
